# Supplementary material for: Infancy‐onset diabetes caused by de‐regulated AMPylation of the human endoplasmic reticulum chaperone BiP
Source: EMBO Mol Med. 2023 Jan 27;15(3):e16491. doi: 10.15252/emmm.202216491 (PMC9994480; doi:10.15252/emmm.202216491)
Supplement: Supplementary file 3 — Table EV2 [file EMMM-15-e16491-s005.xlsx]

## Sheet: Table EV2 (Plasmid_List)
Table EV2: L:ist of plasmids used in this study
ID	Plasmid name	Description	Encoded protein	PMID/source
UK1014	pSEAP2	Mammalian expression of secreted alkaline phosphatase	Alkaline Phosphatase	Clonetech
UK1314	pCEFL_mCherry_3XFLAG_C	Mammalian expression of C-terminally 3XFLAG. Neomycin-resistance replaced by mCherry (under SV40 promoter control)	mCherry	25858979
UK1397	hsHYPE_WT_pCEFL-mCherry	Mammalian expression of full-length human FICD (HYPE) in pCEFL marked with mCherry	FICD & mCherry	26673894
UK1398	hsHYPE_E234G_pCEFL-mCherry	Mammalian expression of full-length human FICD (HYPE) with activating E234G mutation in pCEFL marked with mCherry	FICDE234G & mCherry	26673894
UK1479	hsHYPE_45–458_E234G_pGV67	Bacterial expression of N-terminally GST tagged human FICD(45-458) with E234G mutation for preparative scale AMPylation of BiP	GST-FICDE234G	26673894
UK1481	hsHYPE_104–445_E234G_pSmt3_pET28b	Bacterial expression of N-terminally His6-Smt3 tagged human FICD(104-445) with E234G mutation	FICDE234G	31531998
UK1610	pSpCas9(BB)-2A-mCherry_V2	CRISPR-Cas9- guide vector		29198525
UK1768	hsHYPE_45–458_WT_pGV67	Bacterial expression of wildtype N-terminally GST tagged human FICD(45-458)	FICD 45-458	27918543
UK2052	hsHYPE_104–445_pSmt3_pET28b	Bacterial expression of wild-type N-terminally His6-Smt3 tagged human FICD(104-445)	FICD 104-445	31531998
UK2521	haBiP_27–635_T229A_V461F_pSmt3_ pET28b	Bacterial expression of FL ATPase and substrate binding deficient His6-Smt3-BiP(27–635)	BiPT229A-V461F	34408154
UK2691	hsHYPE_K124E_H131A_pCEFL_mCherry	Mammalian expression of full-length human FICD (HYPE) with mutations that interfere with BiP AM in pCEFL marked with mCherry	FICDK124E;H131A	34408154
UK2888	hsHYPE_104–445_R371S_pSmt3_pET28b	Bacterial expression of N-terminally His6-Smt3 tagged human FICD(104-445) with R371S mutation	FICDR371S	This study
UK2889	hsHYPE_104–445_E234G_R371S_pSmt3_pET28b	Bacterial expression of N-terminally His6-Smt3 tagged human FICD(104-445)_E234G with R371S mutation	FICDE234G-371S	This study
UK2959	cgFICD_g2_R371_pSpCas9(BB)-2A-mCherry	CRISPR-Cas9- guide vector targeting CHO Ficd. Used for homology directed repair construction of R371S mutant	guide RNA	This study
UK2967	hsHYPE_R371S_pCEFL	Mammalian expression of full-length human FICD (HYPE) with a R371S mutation in pCEFL marked with mCherry	FICDR371S & mCherry	This study
UK2968	hsHYPE_H363A_R371S_pCEFL	Mammalian expression of full-length human FICD (HYPE) with R371S and H363A mutations in pCEFL marked with mCherry	FICDH363A, R371S & mCherry	This study
UK3064	hsHYPE_K124E_H131A_R371S_pCEFL_mCherry	Mammalian expression of full-length human FICD (HYPE) with R371S and mutations that interfere with BiP AM in pCEFL marked with mCherry	FICDK124E;H131A;R371S	This study
UK3075	SV40_Luc_pGL3	Plasmid encoding firefly luciferase	Luciferase	Promega
UK3085	hsHYPE_K124E_H131A_E234G_pCEFL_mCherry	Mammalian expression of full-length human FICD (HYPE) with E234G and mutations that interfere with BiP AM in pCEFL marked with mCherry	FICDK124E;H131A;E234G	This study

## Sheet: Legend
		Table EV2: L:ist of plasmids used in this study
