# Supplementary material for: Infancy‐onset diabetes caused by de‐regulated AMPylation of the human endoplasmic reticulum chaperone BiP
Source: EMBO Mol Med. 2023 Jan 27;15(3):e16491. doi: 10.15252/emmm.202216491 (PMC9994480; doi:10.15252/emmm.202216491)
Supplement: Supplementary file 4 — Table EV3 [file EMMM-15-e16491-s001.xlsx]

## Sheet: DR V2 
	Table EV3: Key Resource Table
	Reagent type (species) or resource	Designation	Source or reference	Identifiers	Additional information
	Cell line (Cricetulus griseus)	CHO-K1	ATCC	RRID:CVCL_0214
	Cell line (Cricetulus griseus)	CHO-K1, FicdD CHOP::GFP, XBP:turquoise	PMID: 26673894	S21-FICD -/- clone 10
	Cell line (Cricetulus griseus)	CHO-K1, FicdR371S	This paper	Ficd-R371S-c74
	Sequence-based reagent	3037_FICD_R371S_repair_V2S	This paper	3037	TCAATTCAGAGGACGCCATGAACCTGCACCCAGTTGAGTTCGCAGCCTTAGCCCATTACAAACTTGTGTACATCCACCCTTTCATTGACGGCAATGGATCCACGTCCCGTCTGCTGATGAACCTGATCCTGATGCAGGCAGGGTACCCCCCAATCACCATACTCAAGGAGCAGAGGTCTGAGTACTACCATGTATT
	Sequence-based reagent	3003_cgFICD_F	This paper	3003	GGATGTCGAGAAGCAGATGCAGGA
	Sequence-based reagent	3004_cgFICD_R	This paper	3004	CCTCCGTACACTTGGCAATGAAGC
	Sequence-based reagent	3035_g2_R371_S	This paper	3035	CACCGCAGGTTCATCAGCAGACGGG
	Sequence-based reagent	3036_g2_R371_AS	This paper	3036	AAACCCCGTCTGCTGATGAACCTGC
	Commercial assay or kit	MycoAlert (TM) Mycoplasma Detection Kit	Lonza	LT07-118
	Chemical compound	Coenzyme A	ALFA AESAR	J65434.MC
	Chemical compound	ATP	Sigma	A2383
	Chemical compound	Chemiluminescent luciferase substrate D-luciferin	Abcam	ab143655
	Chemical compound	Phosphatase substrate (P-Nitrophenyl Phosphate Disodium Salt)	Sigma	S0942
	Chemical compound, drug	Thapsigargin	MERCK-milipore	586005
	Chemical compound, drug	Cycloheximide	MERCK-milipore	C7698
	Chemical compound, drug	Hexokinase Type F-300	Sigma	Cat. #: H4502
	Commercial assay or kit	ROTI®Block 10x	Carl Roth	Cat. #: A151
	Antibody	Mouse monoclonal anti-AMP (MoAb 17G6)	PMID: 33299971		WB (1:1000)
	Antibody	Chicken polyclonal anti-FICD IgY	PMID: 26673894		WB (1:1000)
	Antibody	Chicken polyclonal anti-BiP IgY	PMID:23589496		WB (1:1000)
	Antibody	Donkey polyclonal anti-chicken IgY; IRDye 800CW Donkey anti-Chicken Secondary Antibody	Li-Cor	Cat. #: 926–32218	WB (1:2000)
	Antibody	Goat polyclonal anti-mouse IgG (H+L); IRDye 800CW Goat anti-Mouse IgG Secondary Antibody	Li-Cor	Cat. #: 926–32210	WB (1:2000)
	Antibody	Goat polyclonal anti-chicken IgY; Cy3-Donkey anti-Chicken Secondary Antibody	Jackson Immuno Research	Cat. #: 103-165-155	WB (1:1000)
	Software, algorithim	Prism 9	GraphPad
	Software, algorithim	SavvyCNV	https://github.com/rdemolgen/SavvySuite
	Software, algorithim	SavvyVcfHomozygosity	https://github.com/rdemolgen/SavvySuite
	Software, algorithim	GATK haplotypecaller	Alamut batch version 1.8 (Interactive Biosoftware, Rouen, France)
	Software, algorithim	SMART control v 6.10	BMG labtech
	Software, algorithim	MARS v 4.10	BMG labtech

## Sheet: Legend
			Table EV3: Key Resource Table
